# Supplementary material for: Extracellular Cues Govern Shape and Cytoskeletal Organization in Giant Unilamellar Lipid Vesicles
Source: ACS Synth Biol. 2023 Jan 18;12(2):369–74. doi: 10.1021/acssynbio.2c00516 (PMC9942188; doi:10.1021/acssynbio.2c00516)
Supplement: Supplementary file 2 — sb2c00516_si_002.zip [file sb2c00516_si_002.zip]

Archive with 14 entries (13 files):
- SoaxAnalysis/
- __MACOSX/._SoaxAnalysis
- SoaxAnalysis/example_guv_after_soax.png
- __MACOSX/SoaxAnalysis/._example_guv_after_soax.png
- SoaxAnalysis/soax_analysis.py
- __MACOSX/SoaxAnalysis/._soax_analysis.py
- SoaxAnalysis/GUV_actin_with_gaussian_blur.tif
- __MACOSX/SoaxAnalysis/._GUV_actin_with_gaussian_blur.tif
- SoaxAnalysis/README.md
- __MACOSX/SoaxAnalysis/._README.md
- SoaxAnalysis/example_guv_after_PCA.png
- __MACOSX/SoaxAnalysis/._example_guv_after_PCA.png
- SoaxAnalysis/GUV_actin_SOAX_output.txt
- __MACOSX/SoaxAnalysis/._GUV_actin_SOAX_output.txt
