# Supplementary material for: Extracellular Cues Govern Shape and Cytoskeletal Organization in Giant Unilamellar Lipid Vesicles
Source: ACS Synth Biol. 2023 Jan 18;12(2):369–74. doi: 10.1021/acssynbio.2c00516 (PMC9942188; doi:10.1021/acssynbio.2c00516)
Supplement: Supplementary file 2 — sb2c00516_si_002.zip [file sb2c00516_si_002.zip › SoaxAnalysis/README.md]

This folder is a minimal working example to analyze the SOAX results. It contains the tif image used by SOAX after applying a gaussian blur, the SOAX output and the python script used to extract the data from the SOAX output and do the PCA. The SOAX output gives you also the possibility to redo the analysis using SOAX, since all parameters are saved in the output file. Install the requirements, with the correct versions and simply run "python3 soax_analysis.py" The code was tested on a macOS 11.6.
