# Supplementary material for: Extracellular Cues Govern Shape and Cytoskeletal Organization in Giant Unilamellar Lipid Vesicles
Source: ACS Synth Biol. 2023 Jan 18;12(2):369–74. doi: 10.1021/acssynbio.2c00516 (PMC9942188; doi:10.1021/acssynbio.2c00516)
Supplement: Supplementary file 2 — sb2c00516_si_002.zip [file sb2c00516_si_002.zip › SoaxAnalysis/GUV_actin_SOAX_output.txt]

image	GUV4_actin.tif
intensity-scaling	0
gaussian-std	5
ridge-threshold	0.004
maximum-foreground	65535
minimum-foreground	0
init-z	true
snake-point-spacing	3
minimum-snake-length	50
maximum-iterations	10000
change-threshold	0.05
check-period	100
alpha	0.0001
beta	0.1
gamma	5
external-factor	1
stretch-factor	0.2
number-of-background-radial-sectors	8
background-z-xy-ratio	2.88
radial-near	4
radial-far	8
delta	1
overlap-threshold	1
grouping-distance-threshold	4
grouping-delta	20
minimum-angle-for-soac-linking	2.1
damp-z	false

s           p           x           y           z      fg_int      bg_int
#1
0           0     439.638     302.939           0     2501.44     2330.66
0           1     442.299     304.237           0     2936.77     2622.91
0           2      444.96     305.536           0      3481.3     3007.25
0           3     447.619     306.838           0     4094.74     3457.04
0           4     450.296     308.103           0     4694.45     3914.82
0           5     453.044     309.206           0     5235.78     4324.37
0           6     455.849     310.155           0     5762.07     4695.19
0           7     458.691     310.983           0     6387.27      5085.5
0           8     461.549     311.757           0     7177.06     5552.45
0           9       464.4     312.556           0     8122.15     6093.49
0          10     467.226     313.439           0     9115.46     6664.47
0          11     470.016      314.43           0     9999.03     7194.43
0          12     472.769     315.521           0     10619.7      7624.2
0          13     475.491     316.686           0     10955.3     7925.27
0          14     478.192     317.898           0     11038.3     8064.35
0          15     480.884     319.132           0     10774.2     7971.78
0          16     483.572     320.373           0     10104.7     7605.01
0          17     486.259     321.615           0     9216.33     7064.87
0          18     488.946      322.86           0      8338.9     6501.53
0          19     491.628     324.114           0     7513.61     5958.83
0          20     494.302     325.385           0     6703.55     5432.13
0          21     496.966     326.679           0     5962.42     4961.42
0          22     499.616     327.998           0     5341.57     4588.29
0          23     502.255      329.34           0     4845.36     4322.44
0          24     504.888     330.696           0     4499.56     4157.43
0          25      507.52     332.051           0     4250.01     4046.45
0          26     510.161      333.39           0      4029.8     3924.85
0          27      512.82     334.692           0     3851.13     3802.09
0          28     515.514      335.92           0     3742.81     3726.08
0          29     518.189     337.189           0     3694.84     3705.37
0          30      520.84     338.509           0     3668.24     3709.16
0          31     523.479     339.851           0     3605.02     3680.03
#1
1           0     553.913     374.529           0     5212.91     4646.16
1           1     554.419     377.488           0      5881.9     5063.75
1           2     554.913     380.448           0        6259     5204.14
1           3     555.368     383.415           0     6078.42     4944.32
1           4     555.781     386.388           0     5585.31      4486.8
1           5     556.234     389.356           0     5080.42     4090.75
1           6     556.673     392.325           0     4634.32     3819.39
1           7     557.064     395.301           0      4291.6     3663.21
1           8     557.392     398.285           0     4202.72     3673.69
1           9     557.651     401.276           0     4452.38     3857.66
1          10      557.85     404.271           0     4948.19     4169.03
1          11     558.001     407.269           0     5572.69     4550.88
1          12     558.116     410.268           0     6180.95     4926.28
1          13     558.201     413.269           0     6635.43     5192.83
1          14     558.257      416.27           0     6820.45     5293.09
1          15     558.282     419.271           0     6740.84     5241.13
1          16     558.274     422.273           0     6538.89     5101.48
1          17     558.235     425.275           0     6310.59     4929.46
1          18     558.167     428.275           0     6003.83      4737.2
1          19     558.073     431.276           0     5615.39     4529.97
1          20     557.951     434.275           0     5259.58      4336.7
1          21     557.804     437.273           0      4993.9     4159.93
1          22      557.63      440.27           0      4773.7     3967.01
1          23     557.436     443.265           0     4594.74     3786.77
1          24     557.228      446.26           0     4477.62     3662.02
1          25      557.02     449.254           0     4376.26      3570.1
1          26     556.827      452.25           0      4246.3     3491.95
1          27     556.663     455.247           0     4136.64     3457.57
1          28     556.544     458.246           0     4055.67      3495.7
1          29     556.472     461.247           0     3958.11     3595.94
1          30     556.446     464.249           0     3854.22     3733.25
1          31     556.454      467.25           0     3797.45     3853.16
1          32     556.487     470.252           0      3789.4      3864.8
1          33     556.543     473.253           0     3841.54     3790.98
1          34     556.635     476.253           0     4031.73     3797.61
1          35      556.79     479.251           0     4341.15     3972.77
1          36     557.041     482.242           0     4611.06      4229.7
1          37     557.427     485.219           0     4779.34     4439.06
1          38     557.983     488.169           0     4995.39     4564.02
1          39     558.743     491.073           0     5412.68      4699.4
1          40      559.68     493.924           0     6086.76      4974.7
1          41     560.772      496.72           0     6874.75     5357.17
1          42     561.975      499.47           0     7505.24     5679.33
#1
2           0     350.141     530.141           0     2528.55     2470.92
2           1     353.123     530.706           0     2593.54     2484.52
2           2      356.11     531.239           0     2598.98     2439.42
2           3     359.107     531.719           0     2568.15     2371.13
2           4      362.11     532.161           0     2559.76     2342.07
2           5     365.099     532.683           0     2625.87     2390.99
2           6     368.079      533.26           0     2799.37     2510.52
2           7     371.049     533.885           0     3007.01     2638.58
2           8     374.009     534.556           0     3126.67     2698.63
2           9     376.958     535.273           0     3148.48     2682.32
2          10     379.894      536.04           0     3127.01     2643.63
2          11     382.815     536.866           0     3115.93     2628.86
2          12     385.712     537.769           0     3172.72      2681.8
2          13     388.577      538.77           0     3319.68     2828.07
2          14     391.401     539.883           0     3507.35     3020.69
2          15     394.182     541.098           0     3642.38     3189.55
2          16     396.941     542.363           0     3735.31     3357.34
2          17     399.717      543.59           0     3953.53      3669.6
2          18     402.552     544.672           0     4327.69     4128.24
2          19     405.462     545.533           0     4587.77     4335.42
2          20     408.432     546.162           0     4558.78     4084.24
2          21      411.43     546.632           0     4430.91     3741.53
2          22     414.434      547.06           0     4416.99     3564.54
2          23     417.429      547.55           0     4464.36     3514.63
2          24     420.401     548.166           0     4502.79     3505.94
2          25     423.341     548.919           0     4527.47     3553.79
2          26     426.248     549.791           0     4706.46     3769.13
2          27     429.129     550.745           0     5226.83     4258.88
2          28     431.997     551.739           0     5875.44     4869.79
2          29     434.865     552.733           0        6082     5187.74
2          30     437.743     553.696           0        5645     4965.33
2          31     440.637     554.611           0      4934.5      4415.4
2          32     443.544      555.48           0     4340.07     3904.24
2          33     446.461     556.321           0      3941.6     3571.76
2          34     449.378     557.156           0     3686.28     3377.18
2          35      452.29     558.011           0     3539.14     3261.31
2          36      455.19     558.909           0     3501.73     3224.24
2          37     458.071     559.863           0     3546.88     3246.76
2          38     460.929     560.884           0      3536.6     3224.24
2          39     463.758     561.983           0     3387.12     3113.79
2          40     466.584     563.088           0     3188.37     2985.77
2          41     469.416     564.179           0     3071.19     2921.33
2          42     472.253     565.259           0     3039.96     2929.24
#1
3           0     509.806     551.754           0      2599.7     2506.73
3           1     512.711      551.02           0     2813.76     2668.92
3           2     515.613     550.274           0     3081.47     2846.06
3           3      518.51      549.51           0     3427.81     3065.43
3           4     521.403      548.73           0     3802.23     3315.08
3           5     524.295     547.947           0     4093.48     3560.95
3           6     527.184      547.15           0     4283.16     3837.41
3           7     530.067     546.334           0     4530.21     4266.94
3           8     532.941     545.487           0     4997.27     4921.04
3           9     535.802     544.596           0     5564.81     5554.28
3          10     538.645     543.652           0     5806.21     5700.64
3          11     541.469     542.649           0     5501.63     5254.82
3          12     544.273     541.593           0     4933.83     4624.54
3          13      547.06     540.494           0     4517.21     4207.84
3          14     549.833     539.359           0     4430.85        4128
3          15     552.591     538.187           0     4607.85     4324.17
3          16      555.33     536.973           0     4877.06     4613.07
3          17     558.049     535.713           0     5100.03     4789.62
3          18     560.746     534.408           0     5256.31     4812.78
3          19     563.422      533.06           0     5370.15     4792.67
3          20     566.067     531.653           0     5372.62     4772.88
3          21     568.663     530.156           0     5242.66     4739.55
3          22     571.184     528.536           0     5357.98     4898.92
3          23     573.633     526.811           0     6127.46     5430.98
3          24      576.08     525.082           0     7261.62     6194.74
3          25     578.648     523.538           0      7841.6     6826.06
3          26     581.424     522.408           0     7371.72     6729.86
3          27     584.366      521.84           0     6252.82     5754.05
3          28     587.361     521.778           0     5211.67     4711.36
3          29     590.347     522.027           0     4531.32     4059.45
3          30     593.323     522.378           0      4114.8     3683.46
3          31     596.302     522.697           0     3908.59     3499.67
3          32      599.29     522.928           0      3963.9     3585.85
3          33     602.279     523.136           0     4288.35     3991.19
3          34     605.267      523.35           0     4639.46     4472.15
3          35     608.256      523.57           0        4599     4567.87
#1
4           0     478.041     396.711           0     3336.26     3177.91
4           1     480.942     397.243           0     3925.13     3464.23
4           2      483.84     397.791           0     5022.35     4025.21
4           3     486.731     398.377           0     6380.58     4703.77
4           4     489.614     399.001           0      7524.2     5208.72
4           5       492.5      399.61           0     8062.09     5423.58
4           6     495.388     400.212           0     8116.89     5423.89
4           7     498.277     400.805           0     7704.45      5252.4
4           8     501.168     401.393           0     6837.47     4892.11
4           9     504.058     401.984           0     5817.22      4456.2
4          10     506.944     402.591           0     4987.97     4139.66
4          11     509.824     403.228           0     4591.45     4020.87
4          12     512.695     403.903           0     4559.29     4056.56
4          13     515.557     404.619           0     4672.32     4130.27
4          14     518.409     405.372           0     4709.37     4135.02
4          15     521.253     406.155           0      4619.6     4054.97
4          16     524.092     406.956           0     4476.55     3933.71
4          17     526.928     407.767           0     4292.27     3783.99
4          18     529.764     408.576           0     4066.36     3611.59
4          19     532.603     409.377           0      3857.1     3447.62
4          20     535.447     410.161           0     3698.46     3322.95
4          21     538.296     410.922           0     3615.84     3290.01
4          22     541.153     411.657           0     3631.96     3377.46
4          23     544.015     412.371           0     3716.22      3537.9
4          24     546.881     413.069           0     3884.48     3761.52
4          25     549.752     413.745           0     4253.71     4144.73
4          26     552.603     414.502           0     4965.14     4793.41
4          27     555.427     415.353           0     5981.81     5607.16
4          28     558.235     416.258           0     6817.48      6206.7
#1
5           0     608.652     559.213           0     6197.33     5940.99
5           1     607.698     562.105           0        6717      6034.7
5           2     606.753     564.999           0     7269.85     6167.37
5           3     605.828       567.9           0     7818.74     6295.84
5           4     604.939     570.812           0     8176.17     6318.68
5           5     604.107     573.742           0     8172.31     6182.31
5           6     603.328     576.685           0     7843.57     5929.04
5           7      602.59     579.639           0     7336.33      5602.5
5           8     601.875     582.599           0      6775.2     5238.06
5           9     601.158     585.559           0      6259.1     4907.47
5          10     600.414     588.511           0     5891.93     4681.73
5          11     599.616      591.45           0     5657.96     4567.28
5          12     598.744     594.367           0     5452.52     4509.81
5          13     597.787     597.258           0     5240.27     4437.29
5          14     596.745     600.119           0     5012.26     4310.54
5          15     595.621     602.949           0     4706.49     4122.35
5          16     594.429     605.751           0     4322.18     3884.97
5          17     593.182     608.529           0     3943.11      3616.8
5          18     591.892     611.287           0      3605.7     3329.12
5          19      590.58     614.035           0     3271.31     3027.77
5          20     589.261     616.779           0     2907.35     2722.87
5          21     587.941     619.523           0     2570.49     2457.66
#1
6           0      581.45     396.092           0     4876.14     4828.01
6           1     582.338     398.961           0     4959.39     4793.59
6           2     583.206     401.835           0     5009.27     4696.22
6           3     584.044     404.719           0     5066.97     4563.11
6           4     584.883     407.602           0     5067.59     4406.61
6           5     585.853     410.444           0     4941.94     4189.93
6           6     586.921     413.251           0     4823.37     3981.29
6           7     588.066     416.026           0     4875.48     3896.13
6           8     589.272     418.777           0     5125.44     3954.48
6           9     590.521     421.507           0     5499.68      4096.8
6          10     591.803     424.223           0     5907.56     4274.88
6          11     593.112     426.925           0     6298.22     4456.59
6          12     594.446     429.616           0     6739.02     4675.96
6          13     595.804     432.294           0     7359.82     5004.61
6          14     597.189     434.958           0     7986.87     5374.36
6          15     598.598      437.61           0     8343.34     5617.96
6          16     600.029      440.25           0     8556.68     5735.84
6          17     601.477     442.881           0      8785.2        5874
6          18     602.938     445.504           0     9067.39     6026.64
6          19     604.411     448.121           0     9165.13     6100.28
6          20     605.898      450.73           0     9157.63     6106.22
6          21       607.4      453.33           0      9103.8     6117.66
6          22      608.92      455.92           0     9066.59     6082.24
6          23     610.463     458.496           0     8928.91     5981.24
6          24      612.03     461.057           0     8833.79     5879.16
6          25     613.632     463.597           0     8689.38     5833.82
6          26     615.282     466.106           0     8545.14     5793.79
6          27     617.001     468.569           0      8259.1     5675.53
6          28     618.803     470.971           0     7740.16     5445.75
6          29     620.679     473.315           0     7141.61     5165.54
6          30     622.585     475.635           0     6661.62     4939.05
6          31     624.447     477.991           0     6322.18     4787.34
6          32     626.178     480.445           0     5960.63     4654.85
6          33     627.711     483.027           0     5524.98     4487.65
6          34     629.028     485.726           0     5037.31     4252.76
6          35     630.152      488.51           0     4541.75     3976.65
6          36       631.1      491.36           0     4110.66     3701.54
6          37     631.839      494.27           0     3820.41      3482.2
6          38     632.285      497.24           0      3680.1     3384.68
6          39     632.352     500.242           0     3647.07     3399.71
6          40     632.015     503.226           0     3686.01     3436.26
6          41     631.344     506.153           0      3786.4     3477.22
6          42     630.462     509.023           0     3959.69     3566.94
6          43     629.498     511.867           0     4207.44     3724.85
6          44     628.541     514.713           0     4549.35     3968.37
6          45     627.641     517.578           0     4982.67     4272.52
6          46     626.816     520.466           0     5488.34     4596.08
6          47     626.072     523.375           0     6073.01     4921.73
6          48     625.408     526.303           0     6673.69     5210.41
6          49     624.818     529.248           0      7219.7     5414.59
6          50     624.288     532.203           0     7696.35     5583.24
6          51     623.794     535.165           0     8164.51     5780.91
6          52     623.302     538.128           0     8616.68     6038.37
6          53     622.773     541.083           0     9080.56     6353.33
6          54     622.158     544.023           0     9375.02     6641.14
6          55     621.409     546.931           0      9215.4     6724.64
6          56     620.484     549.787           0     8624.45     6567.13
6          57     619.356      552.57           0     7785.92     6268.24
6          58     618.018     555.258           0     6893.82     5982.57
6          59     616.486     557.841           0     6092.92     5851.36
6          60     614.798     560.325           0     5554.94     5901.75
6          61     612.998     562.728           0     5426.49     6108.31
6          62     611.139     565.087           0     5757.94     6368.28
6          63     609.267     567.435           0     6402.27     6557.27
#1
7           0     407.478     655.175           0     2155.48     2090.78
7           1     410.469     655.023           0      2402.9     2245.42
7           2     413.459     654.841           0     2681.54     2412.59
7           3     416.445     654.599           0     3030.64     2617.08
7           4     419.426     654.305           0     3523.07     2878.56
7           5     422.413     654.078           0      4201.1     3208.61
7           6     425.403     653.888           0      4963.5     3602.43
7           7     428.394     653.727           0     5648.84     3986.79
7           8     431.387       653.6           0     6163.91     4258.62
7           9     434.381     653.517           0     6510.11     4402.62
7          10     437.377     653.499           0     6718.18     4493.78
7          11     440.372     653.577           0     6762.09     4559.94
7          12      443.36     653.781           0     6565.41     4530.56
7          13     446.334     654.139           0     6079.69     4346.89
7          14     449.283     654.667           0     5339.92     4011.95
7          15     452.196     655.365           0     4479.78     3560.94
7          16     455.067      656.22           0     3704.67     3118.75
7          17     457.888     657.229           0     3194.09     2819.89
7          18     460.711     658.231           0     2921.34      2664.7
7          19     463.551     659.184           0     2745.65     2555.01
7          20     466.403     660.101           0     2587.55     2434.24
#1
8           0     428.454     369.154           0     3996.93     3900.56
8           1     430.504     371.312           0     4151.46     4020.85
8           2      432.54     373.484           0      4292.2     4047.48
8           3     434.534     375.695           0     4377.19     3985.16
8           4      436.47     377.957           0     4417.43     3898.21
8           5     438.371     380.247           0     4533.82     3889.61
8           6      440.23     382.572           0     4828.38     4009.74
8           7     442.056     384.924           0     5249.91      4208.5
8           8     443.863      387.29           0     5707.34      4436.9
8           9     445.666     389.659           0     6298.95     4760.68
8          10     447.477     392.022           0     7146.77     5239.48
8          11     449.299     394.376           0     8104.64     5761.76
8          12     451.128     396.724           0     8975.65     6194.04
8          13     452.955     399.075           0     9678.36     6566.74
8          14     454.767     401.437           0       10229      6996.9
8          15     456.554     403.818           0     10833.7     7555.83
8          16     458.314     406.219           0     11517.8     8183.14
8          17     460.054     408.634           0     12120.9     8724.03
8          18      461.79     411.053           0     12420.6     9060.96
8          19     463.537     413.463           0     12362.2     9113.61
8          20     465.306     415.858           0     12026.3     8843.31
8          21     467.091      418.24           0     11414.7     8339.79
8          22     468.877     420.622           0     10650.6     7803.36
8          23     470.645     423.017           0     10000.8     7428.09
8          24     472.374      425.44           0     9543.91     7218.72
8          25     474.051       427.9           0     9153.19     7030.28
8          26     475.669     430.399           0     8736.71     6861.55
8          27     477.227     432.936           0      8536.8     6895.72
8          28     478.726     435.508           0     8602.05     7191.36
8          29     480.167     438.113           0     8625.98     7460.65
8          30      481.55     440.749           0     8284.82     7397.46
8          31     482.875     443.415           0      7717.2      7033.9
8          32     484.136     446.112           0     7221.58     6626.67
8          33     485.331     448.838           0     6944.02     6312.93
8          34     486.464     451.591           0     6853.42     6099.61
8          35     487.557      454.36           0     6886.05     5966.08
8          36     488.649      457.13           0     6998.61     5910.87
8          37     489.788      459.88           0     7177.02     5940.58
8          38     491.017     462.592           0     7357.13     6009.77
8          39     492.359     465.249           0     7422.77     6047.63
8          40     493.817     467.844           0     7363.99      6032.7
8          41     495.376     470.381           0     7134.57     5945.76
8          42     497.016     472.865           0      6721.6     5732.62
8          43     498.716     475.309           0     6189.34     5438.69
8          44      500.46     477.722           0     5721.61     5173.22
8          45     502.234     480.112           0      5349.9     4967.85
8          46     504.014     482.499           0     5010.96     4771.11
8          47     505.786     484.891           0     4713.66     4573.88
8          48     507.548      487.29           0     4545.82     4437.93
#1
9           0      961.24     418.883           0     3332.99     3006.89
9           1      959.87     421.508           0     4442.46     3697.59
9           2     958.523     424.145           0     5267.47      4176.4
9           3       957.2     426.794           0     5867.05     4574.48
9           4     955.948     429.477           0     6346.98     4928.38
9           5     954.995      432.28           0     6637.23     5127.06
9           6      954.22     435.138           0     6449.82     5035.46
9           7     953.518     438.014           0     5846.88     4677.72
9           8     952.796     440.886           0     5158.33     4309.47
9           9     951.989     443.734           0     4619.36     4078.24
9          10     951.073      446.55           0     4236.79     3930.29
9          11      950.05     449.329           0     3991.71     3834.97
9          12     948.934     452.071           0     3896.03     3819.18
9          13     947.733     454.777           0     3951.67     3884.82
9          14     946.449     457.445           0     4161.18     4012.96
9          15      945.08     460.071           0     4500.62     4168.82
9          16     943.623     462.648           0     4951.48     4335.65
9          17     942.077     465.173           0     5530.89     4538.11
9          18     940.449     467.647           0     6138.34     4757.82
9          19     938.755     470.075           0     6443.52     4814.33
9          20     937.021     472.475           0     6088.68     4554.64
9          21     935.317     474.897           0     5179.44     3987.78
9          22      933.52     477.249           0     4030.06     3282.54
9          23     931.638     479.535           0     2999.81     2622.36
9          24      929.72     481.791           0     2256.15     2101.55
#1
10           0     493.267     652.951           0     2466.39     2392.34
10           1     496.323     653.158           0     2712.14      2519.7
10           2      499.38     653.357           0     3245.67     2810.89
10           3     502.437     653.547           0     4134.66     3286.39
10           4     505.494     653.755           0     5307.26     3868.85
10           5     508.539     654.082           0     6520.51     4411.84
10           6     511.573     654.504           0     7496.51     4845.33
10           7     514.595     655.004           0     8152.14     5150.09
10           8     517.608      655.56           0     8291.22      5313.9
10           9     520.614      656.15           0     7969.92     5231.53
10          10     523.616     656.755           0     7108.77     4816.82
10          11     526.618     657.365           0     5831.07     4128.66
10          12      529.62     657.977           0     4454.66     3367.81
10          13     532.619       658.6           0     3315.12     2741.35
10          14     535.611     659.256           0     2590.92     2302.56
10          15      538.61     659.881           0     2182.82     2012.35
10          16     541.616     660.471           0     1940.26     1811.52
10          17     544.624     661.046           0      1747.5     1649.54
#1
11           0     400.757     373.555           0      3778.5     3635.52
11           1     401.233     376.481           0     4467.31      3885.7
11           2     401.672     379.414           0     5338.47     4337.32
11           3     402.082      382.35           0     6300.23     4928.17
11           4     402.763     385.236           0     7124.94     5496.37
11           5     403.758     388.029           0     7522.55     5726.94
11           6     405.067     390.689           0     7283.63     5485.58
11           7     406.658     393.191           0     6736.73     5091.43
11           8     408.485     395.526           0     6358.58     4803.52
11           9     410.498     397.702           0     6234.55     4645.05
11          10     412.654     399.738           0     6253.91     4570.72
11          11     414.912     401.659           0     6355.21     4558.64
11          12     417.239     403.497           0     6516.37     4593.27
11          13     419.604     405.285           0     6731.05     4674.57
11          14     421.984     407.053           0     6928.55     4765.63
11          15     424.362     408.824           0     6961.42     4792.43
11          16     426.728     410.611           0     6930.97     4760.54
11          17     429.082     412.413           0     6958.98     4743.18
11          18      431.43     414.224           0     7032.89     4762.46
11          19     433.781      416.03           0     7091.62      4786.9
11          20     436.152     417.811           0     7023.39      4794.2
11          21     438.562     419.538           0     6850.15      4814.5
11          22     441.038     421.169           0     6779.57     4959.08
11          23     443.603     422.655           0     7086.97     5447.74
11          24     446.267     423.958           0     7919.57     6424.75
11          25      448.91       425.3           0     8884.11      7573.6
11          26     451.545      426.66           0     9175.41     8218.74
#1
12           0     451.545      426.66           0     9175.41     7447.53
12           1     450.736     429.536           0     9767.28     7643.91
12           2     449.909     432.406           0     9362.83     7348.51
12           3     449.041     435.265           0     8273.81     6636.98
12           4     448.116     438.105           0      7231.7     5824.04
12           5     447.142     440.929           0     6688.17     5238.67
12           6     446.127     443.738           0     6482.12     4886.04
12           7     445.086     446.538           0     6383.75      4667.8
12           8     444.032     449.333           0     6455.34     4617.84
12           9     442.969     452.125           0     6715.61     4733.76
12          10     441.895     454.913           0     6956.06     4879.09
12          11     440.803     457.693           0     7041.52     4952.75
12          12     439.681     460.461           0     7030.88     4964.45
12          13     438.519     463.213           0     6954.18     4921.33
12          14      437.31     465.945           0     6758.79     4786.45
12          15     436.053     468.655           0     6477.46     4585.44
12          16     434.752     471.344           0     6306.06     4470.96
12          17     433.411     474.013           0     6435.86     4562.15
12          18     432.036     476.665           0     6738.71     4760.79
12          19     430.629       479.3           0     6899.98     4879.35
12          20     429.194      481.92           0     6881.61     4857.87
12          21     427.737     484.528           0     6684.74     4748.74
12          22     426.272     487.131           0     6382.32     4601.72
12          23     424.819     489.741           0     6036.64     4475.29
12          24     423.398     492.369           0      5682.8     4373.24
12          25     422.031     495.024           0     5335.18        4256
12          26     420.731     497.714           0     5049.98     4141.59
12          27     419.504     500.438           0     4876.28     4039.15
12          28     418.348     503.192           0     4698.46     3903.92
12          29     417.251     505.971           0     4452.23     3738.98
12          30     416.198     508.766           0     4155.49     3573.38
12          31     415.168      511.57           0     3895.71     3438.21
12          32     414.144     514.376           0     3748.58     3363.73
12          33     413.112     517.179           0     3641.31     3303.04
12          34     412.063     519.976           0     3477.35     3201.03
12          35     410.987     522.763           0     3276.94     3061.89
12          36     409.924     525.555           0     3107.55     2926.79
12          37      408.88     528.353           0      3027.5     2848.67
12          38     407.847     531.156           0     3042.25     2862.93
#1
13           0     301.713     443.508           0     2454.91     2332.49
13           1     301.824     446.477           0        2527     2385.95
13           2     301.946     449.446           0     2590.29     2436.66
13           3     302.096     452.413           0     2622.11     2459.11
13           4     302.261      455.38           0     2632.37      2455.2
13           5     302.357     458.349           0     2684.46     2468.52
13           6     302.398      461.32           0     2788.21     2513.91
13           7     302.394     464.291           0     2849.16     2548.55
13           8     302.357     467.262           0     2829.09     2560.74
13           9     302.311     470.233           0     2844.33     2630.68
13          10     302.293     473.204           0     3077.33     2891.27
13          11     302.355     476.174           0     3685.24     3471.61
13          12     302.567     479.138           0     4850.93     4486.89
13          13     303.002     482.077           0     6648.13     5840.17
13          14      303.71     484.962           0     8495.45     6906.59
13          15     304.688     487.768           0     9373.21     7061.08
13          16     305.868     490.495           0     8850.96     6464.05
13          17      307.14      493.18           0     7363.95     5592.16
13          18     308.401      495.87           0     5727.91     4766.64
13          19     309.577     498.598           0     4624.58     4164.53
13          20     310.638     501.373           0     4240.89     3873.07
13          21      311.59     504.188           0     4381.62     3848.58
13          22     312.463     507.028           0     4679.63     3980.34
13          23     313.294      509.88           0     4860.67     4178.92
13          24     314.113     512.736           0     4814.54     4358.27
13          25     314.932     515.592           0     4598.69     4468.03
13          26     315.738     518.452           0     4444.25     4564.83
13          27     316.495     521.325           0     4645.57     4789.32
13          28     317.154     524.222           0     5423.34     5231.75
13          29      317.66      527.15           0     6697.01     5732.32
13          30     317.975     530.104           0      7886.3      5971.1
13          31     318.077     533.074           0     8294.63      5762.2
13          32      317.96     536.042           0     7877.72     5349.78
13          33     317.788     539.009           0     7030.17     4960.42
13          34      317.63     541.975           0     6025.46     4552.43
13          35     317.501     544.944           0     4909.09     4041.93
#1
14           0      635.41     480.805           0     4056.26     4123.56
14           1     636.781     478.173           0     3804.69     3742.95
14           2     638.229     475.582           0     3812.53     3591.48
14           3     639.793     473.059           0     4209.85     3731.41
14           4     641.496     470.628           0     5015.17     4089.76
14           5     643.342     468.304           0     6105.05     4582.19
14           6     645.284     466.059           0     7236.73     5085.75
14           7     647.257     463.841           0     8084.63     5450.76
14           8     649.201     461.598           0     8372.12     5565.56
14           9     651.089     459.307           0     7936.93     5357.95
14          10     652.928     456.977           0     6867.87     4839.89
14          11     654.747     454.632           0     5511.41     4140.63
14          12     656.578     452.295           0     4285.26     3436.93
14          13     658.437     449.981           0     3373.21     2852.44
14          14     660.329     447.695           0     2757.61     2415.68
14          15     662.253     445.434           0     2331.66     2098.61
14          16      664.19     443.185           0     2021.04     1859.51
14          17     666.133     440.941           0     1794.33     1678.51
14          18     668.079       438.7           0     1636.91     1553.48
#1
15           0     607.141     382.786           0     3091.57     3027.95
15           1     609.399     384.701           0      3280.7     3138.56
15           2     611.629     386.647           0     3484.01      3231.3
15           3      613.81     388.649           0     3743.01     3319.93
15           4     615.961     390.683           0     4141.74     3452.14
15           5      618.21     392.608           0     4664.46     3652.56
15           6     620.544     394.427           0     5137.92     3857.24
15           7     622.973     396.119           0      5343.9     3946.26
15           8     625.497     397.666           0     5089.23     3844.73
15           9     628.086     399.102           0     4501.53     3572.35
15          10     630.669     400.548           0     3805.39     3223.15
15          11     633.127     402.196           0     3254.95     2924.05
15          12     635.287     404.221           0     2906.48     2727.89
15          13     636.959     406.663           0     2728.09     2599.27
15          14     638.082     409.402           0     2662.14     2508.51
15          15     638.804     412.273           0     2655.79     2459.22
15          16     639.205     415.206           0      2706.9     2468.95
15          17     639.453     418.156           0     2802.82     2528.77
15          18     639.662     421.108           0     2899.68     2603.52
#1
16           0     622.849     396.099           0     5339.69     3982.85
16           1     624.635     398.564           0     5035.06     3833.61
16           2     626.362     401.071           0     4370.69     3512.52
16           3     628.002     403.635           0     3702.01     3183.36
16           4     629.591     406.232           0     3224.78     2931.52
16           5     631.291     408.757           0     2925.97     2736.09
16           6     633.058     411.235           0     2746.57     2599.47
16           7     634.833     413.708           0     2677.65     2534.29
16           8     636.521     416.241           0     2712.62     2522.42
16           9      638.01     418.897           0     2807.83      2542.6
16          10     639.207     421.696           0      2900.7      2589.4
16          11      640.09     424.609           0      2957.7      2644.2
16          12     640.726     427.585           0     2946.23     2663.23
16          13      641.24     430.586           0     2906.67      2648.5
16          14     641.757     433.585           0     2923.27     2661.94
16          15     642.364     436.569           0      3055.8     2766.04
16          16     643.099     439.522           0     3293.25     2947.97
16          17     643.973     442.438           0     3521.82     3130.06
16          18     644.979     445.311           0     3635.89     3255.27
16          19     646.111     448.137           0     3661.99     3323.48
16          20     647.382     450.903           0     3863.22     3493.66
16          21     648.653     453.669           0     4721.81     4096.02
16          22     649.904     456.444           0     6382.73      5214.6
16          23     651.155     459.219           0      7903.5      6324.1
#1
17           0     369.784     328.387           0     2179.79     2104.98
17           1     368.478     331.137           0     2375.23     2265.93
17           2      367.17     333.887           0     2559.59     2419.91
17           3     365.862     336.636           0     2766.99     2574.87
17           4      364.56     339.388           0     3025.88     2731.13
17           5      363.28     342.151           0     3301.22     2859.64
17           6     362.022     344.924           0     3571.08     2952.43
17           7     360.788     347.707           0     3857.07     3060.88
17           8      359.58     350.502           0     4171.45     3217.18
17           9     358.395     353.306           0      4538.9     3414.24
17          10     357.234     356.121           0     5004.72     3641.52
17          11     356.101     358.947           0     5463.45     3849.52
17          12     354.997     361.785           0        5728      3978.5
17          13     353.926     364.635           0     5731.43     4020.26
17          14     352.888     367.497           0        5528     3984.72
17          15     351.881     370.371           0     5193.82     3876.67
17          16     350.902     373.254           0     4793.88     3713.55
17          17     349.944     376.144           0     4359.82     3525.51
17          18     348.998     379.038           0     3985.24     3380.34
17          19      348.07     381.938           0     3699.27     3287.47
17          20     347.155     384.842           0     3391.74     3157.59
17          21     346.244     387.747           0     3062.95     2982.53
#1
18           0     301.145     564.196           0     1813.17      1686.9
18           1     302.798     561.603           0     1936.73     1784.19
18           2     304.455     559.014           0     2103.24     1902.56
18           3     306.122     556.431           0     2364.31     2073.21
18           4     307.791      553.85           0     2694.96     2293.21
18           5      309.42     551.243           0     3134.04     2570.08
18           6     311.006     548.609           0     3804.35     2957.85
18           7     312.538     545.944           0     4716.15     3488.32
18           8     314.003     543.241           0     5737.56     4064.19
18           9     315.391     540.498           0     6624.17     4558.58
18          10     316.694     537.714           0     7400.58      4957.7
18          11     317.905     534.888           0     8094.26     5308.31
18          12     319.022     532.024           0     8484.99     5546.97
18          13     320.042     529.124           0     8259.99     5553.34
18          14     320.971     526.193           0     7453.69     5307.83
18          15      321.81     523.236           0     6335.84      4906.7
18          16     322.651     520.279           0     5216.39     4436.98
18          17     323.525     517.332           0     4262.84     3943.89
18          18      324.43     514.394           0     3579.24     3508.17
#1
19           0       374.8     439.235           0     2985.05     2900.98
19           1     376.662     441.576           0     3247.96     3023.83
19           2     378.535     443.909           0     3524.11     3119.98
19           3     380.424     446.229           0     3884.98     3266.46
19           4      382.32     448.543           0     4351.29     3482.06
19           5     384.173     450.891           0     4921.29      3749.4
19           6     385.983     453.273           0     5580.46     4056.15
19           7     387.742     455.693           0     6170.12     4327.69
19           8      389.45     458.149           0     6435.41     4421.71
19           9     391.115     460.634           0     6301.41     4297.46
19          10     392.754     463.137           0     5943.09     4060.92
19          11     394.389     465.642           0     5597.77     3835.36
19          12     396.045     468.133           0     5339.04     3668.04
19          13     397.743     470.596           0        5057     3538.39
19          14     399.499     473.018           0     4728.93     3401.04
19          15     401.324     475.388           0     4322.82     3242.11
19          16     403.225     477.698           0     3926.25      3089.9
19          17     405.205      479.94           0     3607.81     2975.59
19          18     407.264     482.111           0     3373.09      2915.6
19          19     409.395     484.211           0     3217.61     2915.16
19          20     411.584      486.25           0     3168.68     2994.27
19          21     413.802     488.257           0      3350.8     3267.68
19          22     416.062     490.217           0     3917.05     3887.93
19          23     418.344     492.151           0     4764.18     4776.55
19          24     420.626     494.086           0     5330.68     5387.81
#1
20           0     428.438     546.122           0      4369.7     4099.55
20           1     430.086     548.596           0      5134.5     4420.06
20           2     431.728     551.075           0     5782.58     4744.31
20           3     433.343     553.571           0     6040.18     4961.79
20           4     434.889     556.111           0     5820.55     4933.54
20           5     436.271     558.743           0     5272.84     4656.58
20           6     437.503     561.449           0      4699.4     4257.51
20           7     438.602     564.211           0     4235.82     3847.93
20           8     439.583     567.018           0     3885.47      3496.9
20           9     440.458     569.859           0     3600.81     3218.11
20          10     441.229     572.731           0     3366.72      3011.3
20          11     441.896     575.628           0     3243.49      2915.2
20          12     442.456     578.548           0     3253.96     2928.42
20          13     442.904     581.487           0     3310.72     2969.23
20          14      443.24     584.441           0      3308.6     2960.68
20          15     443.465     587.406           0     3268.77     2919.21
20          16     443.587     590.376           0     3240.07     2870.98
20          17     443.622     593.349           0      3199.5     2802.51
20          18     443.592     596.322           0     3120.61     2724.39
20          19     443.522     599.294           0     3031.99     2675.62
20          20     443.433     602.266           0     2989.54     2674.04
20          21     443.337     605.237           0     3022.46     2709.49
20          22     443.239     608.209           0     3105.69     2765.71
20          23      443.14      611.18           0     3188.92     2829.48
20          24     443.041     614.152           0     3235.85      2876.3
20          25     442.939     617.123           0     3234.74      2889.8
20          26     442.828     620.094           0     3206.65     2897.43
20          27     442.694     623.064           0     3156.23     2901.19
20          28     442.525     626.032           0     3088.22     2875.92
20          29     442.314     628.998           0     3018.19     2813.99
20          30     442.063      631.96           0     2931.87     2724.14
20          31     441.778      634.92           0     2825.22     2652.46
20          32     441.459     637.876           0     2710.75     2634.74
20          33     441.095     640.826           0     2675.17     2707.25
20          34     440.662     643.768           0     2973.95     3031.93
20          35     440.113      646.69           0     3906.47     3846.37
20          36     439.536     649.606           0     5425.24     5104.62
20          37      438.95     652.521           0     6644.84     6129.36
20          38     438.363     655.436           0     6439.76     6032.57
#1
21           0     360.834     402.806           0     2699.29     2644.89
21           1     363.589     401.746           0     2771.93     2660.49
21           2     366.344     400.686           0     2908.44     2734.92
21           3     369.098     399.621           0     3093.81     2867.46
21           4     371.851     398.556           0     3317.17     3023.49
21           5     374.608     397.502           0     3557.65     3142.72
21           6      377.37      396.46           0     3776.69     3191.97
21           7     380.139     395.436           0     3921.93     3203.66
21           8     382.918     394.439           0     3923.54     3207.12
21           9      385.71     393.478           0     3820.18     3210.15
21          10     388.517     392.567           0     3798.28     3271.42
21          11     391.345     391.719           0     3982.87     3462.94
21          12     394.196     390.952           0     4408.07     3853.27
21          13     397.071     390.282           0     5202.54     4576.57
21          14     399.968     389.712           0     6421.87     5623.22
21          15     402.881     389.237           0     7405.67     6447.98
21          16     405.805     388.829           0     7237.11     6409.45
21          17     408.733     388.447           0     6011.25     5597.39
#1
22           0     571.622      532.68           0     5753.71     4842.85
22           1     569.059     534.211           0     5940.11      4755.9
22           2     566.493     535.734           0     6142.74     4778.84
22           3     563.917     537.242           0     6266.18     4840.52
22           4     561.327     538.725           0     6347.29     4938.89
22           5     558.715      540.17           0     6282.36        4971
22           6     556.083     541.577           0     5918.53     4831.79
22           7     553.436     542.957           0     5419.86     4608.73
22           8      550.79     544.337           0     5135.89     4541.54
22           9     548.164     545.756           0      5349.6     4766.76
22          10     545.587     547.261           0     6049.51     5258.68
22          11     543.094     548.903           0      6874.7      5793.8
22          12     540.721     550.714           0        7181     5961.97
22          13     538.496     552.703           0     6643.79     5585.32
22          14     536.422     554.849           0     5581.44        4924
22          15     534.481     557.117           0     4586.42     4269.42
22          16      532.64     559.466           0     3978.91     3730.17
22          17      530.86     561.862           0     3708.17     3348.87
22          18     529.104     564.276           0     3590.07     3124.42
22          19     527.348     566.689           0     3481.36     3002.16
22          20     525.576      569.09           0     3385.48     2954.11
22          21     523.786     571.479           0     3361.47     2994.52
22          22     521.991     573.864           0     3393.44      3074.6
22          23     520.205     576.255           0     3371.48     3094.66
22          24     518.431     578.655           0     3250.95     3018.04
[558.235, 416.258, 0]
[451.545, 426.66, 0]
[651.155, 459.219, 0]
[639.662, 421.108, 0]
[622.849, 396.099, 0]
