# Supplementary material for: Extracellular Cues Govern Shape and Cytoskeletal Organization in Giant Unilamellar Lipid Vesicles
Source: ACS Synth Biol. 2023 Jan 18;12(2):369–74. doi: 10.1021/acssynbio.2c00516 (PMC9942188; doi:10.1021/acssynbio.2c00516)
Supplement: Supplementary file 3 — sb2c00516_si_003.zip [file sb2c00516_si_003.zip]

Archive with 12 entries (11 files):
- FilamentSimulation/
- __MACOSX/._FilamentSimulation
- FilamentSimulation/simulation.py
- __MACOSX/FilamentSimulation/._simulation.py
- FilamentSimulation/binary_image_circle.txt
- __MACOSX/FilamentSimulation/._binary_image_circle.txt
- FilamentSimulation/binary_image_circle.png
- __MACOSX/FilamentSimulation/._binary_image_circle.png
- FilamentSimulation/simulation_result_image_circle.png
- __MACOSX/FilamentSimulation/._simulation_result_image_circle.png
- FilamentSimulation/Readme.txt
- __MACOSX/FilamentSimulation/._Readme.txt
