# Supplementary material for: Extracellular Cues Govern Shape and Cytoskeletal Organization in Giant Unilamellar Lipid Vesicles
Source: ACS Synth Biol. 2023 Jan 18;12(2):369–74. doi: 10.1021/acssynbio.2c00516 (PMC9942188; doi:10.1021/acssynbio.2c00516)
Supplement: Supplementary file 3 — sb2c00516_si_003.zip [file sb2c00516_si_003.zip › FilamentSimulation/Readme.txt]

This folder contains a minimal working example for the simulation of actin filaments in a 2D confinement. Given is a binary image, where 1 denotes all parts inside, and 0 outside the compartment.  The example provided is a small version of the circle used in the paper to increase computation time and can be exchanged Wirth an arbitrary shape.
